# Supplementary material for: Exploring biomarkers and prognostic factors in uterine carcinosarcoma: An insight into L1CAM, CDX2, p53, and MSI status
Source: PLoS One. 2023 May 18;18(5):e0285447. doi: 10.1371/journal.pone.0285447 (PMC10194969; doi:10.1371/journal.pone.0285447)
Supplement: S1 Dataset — (CSV) [file pone.0285447.s001.csv]

idade_diagnostico	faixaetaria	etnia	brancas	imc	imc_f	estadio	estadio_agrupado	estadio_reagrupado	estadio_dic	metastaticos	ps	lesao_prim	subtipo_celular	inv_angiolinf	status_menopausal	cirurgia	diagn_cirurgia_dias	linfadenectomia	tipo_cirurgia	omentec	margem	margem_dic	tto_adj	cirurgia_adj_dias	adj_dias	atraso_ttoadj	motivo_atraso_ttoadj	espec_atraso_ttoadj	hipersensibilidade	disf_renal	mucosite	fadiga	nausea	vomito	diarreia	constipacao	alopecia	anemia	neutropenia	neutro_febril	plaquetopenia	mialgia	artralgia	cardiotoxicidade	neuropatia	transaminases	quimio_primeira	esquema_qt	primeira_dias
65,1	>=60 anos	Branco	Sim	22,8	Entre 18,5 e 24,9	Estágio IA	1	I e II	I e II	Não	NA	Endométrio	Heterólogo	Ausente	Pós	Sim	0	Não	HTA + SOB	Não	R0	R0	Sim	105	131	Não	NA	NA	Grau 0	Grau 0	Grau 0	Grau 2	Grau 1	Grau 1	Grau 0	Grau 2	Grau 0	Grau 0	Grau 0	Grau 2	Grau 0	Grau 1	Grau 1	Grau 0	Grau 0	Grau 0	Não	NA	NA
77	>=60 anos	Pardo	Não	25,6	Entre 25 e 29,9	Estágio IIIC2	3	III	III e IV	Não	NA	Endométrio	NA	Presente	Pós	Sim	0	Sim	HTA + SOB + omentectomia	Sim	R0	R0	Sim	71	112	Sim	Outro	Crisehipertensiva	Grau 0	Grau 0	Grau 0	Grau 0	Grau 1	Grau 0	Grau 0	Grau 0	Grau 2	Grau 0	Grau 0	Grau 0	Grau 0	Grau 0	Grau 0	Grau 0	Grau 0	Grau 0	Não	NA	NA
62,8	>=60 anos	Negro	Não	30,2	Entre 30 e 34,9	Estágio IIIC1	3	III	III e IV	Não	NA	Endométrio	Heterólogo	Ausente	Pós	Sim	0	Sim	HTA + SOB	Não	R0	R0	Sim	55	122	Não	NA	NA	Grau 0	Grau 0	Grau 0	Grau 0	Grau 1	Grau 0	Grau 0	Grau 0	Grau 2	Grau 1	Grau 3	Grau 0	Grau 0	Grau 0	Grau 0	Grau 0	Grau 0	Grau 0	Não	NA	NA
58,4	< 60 anos	Branco	Sim	31,6	Entre 30 e 34,9	Estágio IB	1	I e II	I e II	Não	NA	Endométrio	Heterólogo	Presente	Pós	Sim	0	Sim	HTA + SOB + omentectomia	Sim	R0	R0	Sim	55	166	Não	NA	NA	Grau 0	Grau 0	Grau 0	Grau 0	Grau 1	Grau 0	Grau 0	Grau 0	Grau 0	Grau 0	Grau 0	Grau 0	Grau 0	Grau 0	Grau 0	Grau 0	Grau 0	Grau 0	Não	NA	NA
79,3	>=60 anos	Pardo	Não	22,1	Entre 18,5 e 24,9	Estágio IA	1	I e II	I e II	Não	NA	Endométrio	Heterólogo	Ausente	Pós	Sim	0	Sim	HTA + SOB + omentectomia	Sim	R0	R0	Sim	71	24	Não	NA	NA	Grau 0	Grau 0	Grau 0	Grau 0	Grau 0	Grau 1	Grau 0	Grau 0	Grau 0	Grau 2	Grau 0	Grau 0	Grau 0	Grau 0	Grau 0	Grau 0	Grau 0	Grau 0	Não	NA	NA
67,6	>=60 anos	Branco	Sim	38,6	>35	Estágio IIIC1	3	III	III e IV	Não	NA	Endométrio	Homólogo	Ausente	Pós	Sim	0	Sim	HTA + SOB + omentectomia	Sim	R0	R0	Sim	56	145	Não	NA	NA	Grau 0	Grau 0	Grau 0	Grau 1	Grau 1	Grau 0	Grau 1	Grau 0	Grau 0	Grau 0	Grau 2	Grau 0	Grau 0	Grau 1	Grau 0	Grau 0	Grau 3	Grau 0	Sim	Carbotaxol	84
61,8	>=60 anos	Branco	Sim	22,3	Entre 18,5 e 24,9	Estágio II	2	I e II	I e II	Não	NA	Endométrio	Homólogo	NA	Pós	Sim	0	Sim	HTA + SOB + omentectomia	Sim	R0	R0	Sim	55	131	Não	NA	NA	Grau 0	Grau 0	Grau 1	Grau 1	Grau 1	Grau 0	Grau 0	Grau 1	Grau 0	Grau 0	Grau 2	Grau 0	Grau 0	Grau 0	Grau 1	Grau 0	Grau 1	Grau 0	Não	NA	NA
77,3	>=60 anos	Negro	Não	33,3	Entre 30 e 34,9	Estágio IA	1	I e II	I e II	Não	NA	Endométrio	NA	Ausente	Pós	Sim	0	Sim	HTA + SOB + omentectomia	Sim	R0	R0	Sim	61	108	Não	NA	NA	Grau 0	Grau 0	Grau 1	Grau 2	Grau 0	Grau 0	Grau 0	Grau 1	Grau 0	Grau 1	Grau 3	Grau 0	Grau 0	Grau 1	Grau 1	Grau 0	Grau 0	Grau 0	Não	NA	NA
79,3	>=60 anos	Pardo	Não	25,1	Entre 25 e 29,9	Estágio IVB	4	IV	III e IV	Sim	NA	Endométrio	Heterólogo	Presente	Pós	Sim	0	Não	HTA + SOB	Não	R2	R1 ou R2	Não	NA	NA	NA	NA	NA	Grau 0	Grau 0	Grau 0	Grau 1	Grau 1	Grau 1	Grau 0	Grau 0	Grau 0	Grau 0	Grau 0	Grau 0	Grau 0	Grau 0	Grau 0	Grau 0	Grau 0	Grau 0	Sim	Carbotaxol	105
59,2	< 60 anos	Pardo	Não	35,6	>35	Estágio II	2	I e II	I e II	Não	NA	Endométrio	NA	NA	Pós	Sim	0	Sim	HTA + SOB	Não	R0	R0	Sim	67	112	Não	NA	NA	Grau 0	Grau 0	Grau 1	Grau 2	Grau 1	Grau 3	Grau 0	Grau 1	Grau 2	Grau 0	Grau 0	Grau 0	Grau 0	Grau 2	Grau 0	Grau 0	Grau 0	Grau 0	Não	NA	NA
67,1	>=60 anos	Branco	Sim	32,5	Entre 30 e 34,9	Estágio IIIC2	3	III	III e IV	Não	NA	Endométrio	Homólogo	NA	Pós	Sim	0	Não	HTA + SOB	Não	R2	R1 ou R2	Não	NA	NA	NA	NA	NA	Grau 0	Grau 0	Grau 0	Grau 1	Grau 1	Grau 0	Grau 0	Grau 0	Grau 0	Grau 1	Grau 0	Grau 0	Grau 0	Grau 0	Grau 0	Grau 0	Grau 0	Grau 0	Sim	Carbotaxol	106
73,9	>=60 anos	Pardo	Não	35,1	>35	Estágio IVB	4	IV	III e IV	Sim	NA	Endométrio	NA	Presente	Pós	Sim	0	Não	HTA + SOB	Não	R2	R1 ou R2	Não	NA	NA	NA	NA	NA	Grau 0	Grau 0	Grau 1	Grau 1	Grau 1	Grau 0	Grau 0	Grau 0	Grau 2	Grau 1	Grau 0	Grau 0	Grau 1	Grau 1	Grau 0	Grau 0	Grau 1	Grau 0	Sim	Carbotaxol	109
74	>=60 anos	Negro	Não	36,9	>35	Estágio IIIB	3	III	III e IV	Não	NA	Endométrio	Heterólogo	Presente	Pós	Sim	28	Não	HTA + SOB	Não	R2	R1 ou R2	Não	NA	NA	NA	NA	NA	Grau 0	Grau 0	Grau 0	Grau 1	Grau 0	Grau 0	Grau 0	Grau 1	Grau 3	Grau 3	Grau 3	Grau 0	Grau 1	Grau 2	Grau 1	Grau 0	Grau 1	Grau 0	Sim	Carbotaxol	105
66,1	>=60 anos	Pardo	Não	32	Entre 30 e 34,9	Estágio IIIC2	3	III	III e IV	Não	NA	Endométrio	Homólogo	Presente	Pós	Sim	104	Sim	HTA + SOB	Não	R2	R1 ou R2	Não	NA	NA	NA	NA	NA	Grau 0	Grau 0	Grau 0	Grau 1	Grau 1	Grau 0	Grau 0	Grau 0	Grau 0	Grau 0	Grau 0	Grau 0	Grau 1	Grau 1	Grau 1	Grau 0	Grau 0	Grau 0	Sim	Carbotaxol	117
71,8	>=60 anos	Pardo	Não	34,5	Entre 30 e 34,9	Estágio IVB	4	IV	III e IV	Sim	NA	Endométrio	NA	Presente	Pós	Sim	0	Não	HTA + SOB + omentectomia	Sim	R0	R0	Não	NA	NA	NA	NA	NA	Grau 0	Grau 0	Grau 0	Grau 0	Grau 1	Grau 0	Grau 0	Grau 1	Grau 0	Grau 1	Grau 2	Grau 0	Grau 0	Grau 0	Grau 0	Grau 0	Grau 0	Grau 0	Sim	Carbotaxol	107
71,9	>=60 anos	Pardo	Não	29,1	Entre 25 e 29,9	Estágio IVB	4	IV	III e IV	Sim	NA	Endométrio	Heterólogo	Presente	Pós	Sim	0	Não	HTA + SOB + omentectomia	Sim	R2	R1 ou R2	Não	NA	NA	NA	NA	NA	Grau 0	Grau 1	Grau 1	Grau 0	Grau 2	Grau 0	Grau 0	Grau 1	Grau 0	Grau 3	Grau 3	Grau 0	Grau 0	Grau 1	Grau 1	Grau 0	Grau 0	Grau 1	Sim	Carbotaxol	117
69,8	>=60 anos	Negro	Não	32,7	Entre 30 e 34,9	Estágio IVB	4	IV	III e IV	Sim	NA	Endométrio	Heterólogo	Presente	Pós	Sim	0	Não	HTA + SOB + omentectomia	Sim	R0	R0	Sim	70	111	Não	NA	NA	Grau 0	Grau 0	Grau 1	Grau 1	Grau 2	Grau 0	Grau 0	Grau 0	Grau 2	Grau 0	Grau 0	Grau 0	Grau 0	Grau 0	Grau 0	Grau 0	Grau 2	Grau 0	Não	NA	NA
61,2	>=60 anos	Pardo	Não	40,9	>35	Estágio IVB	4	IV	III e IV	Sim	NA	Endométrio	Heterólogo	NA	Pós	Sim	84	Não	HTA + SOB	Não	R2	R1 ou R2	Não	NA	NA	NA	NA	NA	Grau 0	Grau 0	Grau 0	Grau 0	Grau 0	Grau 1	Grau 0	Grau 0	Grau 0	Grau 2	Grau 2	Grau 0	Grau 0	Grau 0	Grau 0	Grau 0	Grau 1	Grau 0	Sim	Carbotaxol	112
68,7	>=60 anos	Branco	Sim	31,1	Entre 30 e 34,9	Estágio IVB	4	IV	III e IV	Sim	NA	Endométrio	Heterólogo	NA	Pós	Sim	0	Sim	HTA + SOB	Não	R2	R1 ou R2	Não	NA	NA	NA	NA	NA	Grau 0	Grau 0	Grau 1	Grau 2	Grau 0	Grau 0	Grau 0	Grau 0	Grau 1	Grau 3	Grau 0	Grau 0	Grau 2	Grau 0	Grau 0	Grau 0	Grau 1	Grau 0	Sim	Carbotaxol	105
55,7	< 60 anos	Pardo	Não	30,9	Entre 30 e 34,9	Estágio IVA	4	IV	III e IV	Sim	NA	Endométrio	NA	Ausente	Pós	Sim	0	Sim	HTA + SOB + omentectomia	Sim	R1	R1 ou R2	Não	NA	NA	NA	NA	NA	Grau 0	Grau 0	Grau 0	Grau 0	Grau 0	Grau 0	Grau 0	Grau 0	Grau 0	Grau 3	Grau 4	Grau 0	Grau 0	Grau 1	Grau 0	Grau 0	Grau 0	Grau 0	Sim	Carbotaxol	111
62,8	>=60 anos	Branco	Sim	18,8	Entre 18,5 e 24,9	Estágio IIIA	3	III	III e IV	Não	NA	Endométrio	Heterólogo	NA	Pós	Sim	0	Não	HTA + SOB	Não	R1	R1 ou R2	Sim	141	21	Não	NA	NA	Grau 0	Grau 0	Grau 0	Grau 0	Grau 0	Grau 0	Grau 0	Grau 0	Grau 0	Grau 2	Grau 3	Grau 0	Grau 0	Grau 0	Grau 0	Grau 0	Grau 3	Grau 0	Não	NA	NA
59,3	< 60 anos	Negro	Não	24,8	Entre 18,5 e 24,9	Estágio IVA	4	IV	III e IV	Sim	NA	Endométrio	Heterólogo	Ausente	Pós	Sim	69	Não	HTA + SOB	Não	R2	R1 ou R2	Não	NA	NA	NA	NA	NA	Grau 0	Grau 0	Grau 0	Grau 0	Grau 1	Grau 1	Grau 0	Grau 0	Grau 0	Grau 1	Grau 2	Grau 0	Grau 0	Grau 0	Grau 0	Grau 0	Grau 0	Grau 0	Sim	Carbotaxol	126
73,2	>=60 anos	Pardo	Não	37,8	>35	Estágio IIIA	3	III	III e IV	Não	NA	Endométrio	NA	Presente	Pós	Sim	0	Não	HTA + SOB	Não	R2	R1 ou R2	Não	NA	NA	NA	NA	NA	Grau 0	Grau 0	Grau 0	Grau 2	Grau 2	Grau 1	Grau 0	Grau 2	Grau 0	Grau 1	Grau 3	Grau 0	Grau 1	Grau 2	Grau 0	Grau 0	Grau 1	Grau 0	Sim	Carbotaxol	146
70,4	>=60 anos	Pardo	Não	28,5	Entre 25 e 29,9	Estágio II	2	I e II	I e II	Não	NA	Endométrio	Heterólogo	NA	Pós	Sim	0	Sim	HTA + SOB + omentectomia	Sim	R0	R0	Sim	53	108	Não	NA	NA	Grau 0	Grau 0	Grau 0	Grau 1	Grau 0	Grau 0	Grau 0	Grau 1	Grau 2	Grau 2	Grau 0	Grau 0	Grau 0	Grau 0	Grau 0	Grau 0	Grau 1	Grau 0	Não	NA	NA
63,6	>=60 anos	Negro	Não	20,4	Entre 18,5 e 24,9	Estágio IVB	4	IV	III e IV	Sim	NA	Endométrio	Heterólogo	Presente	Pós	Sim	50	Sim	HTA + SOB	Não	R0	R0	Não	NA	NA	NA	NA	NA	Grau 0	Grau 0	Grau 0	Grau 1	Grau 2	Grau 1	Grau 0	Grau 2	Grau 2	Grau 2	Grau 4	Grau 0	Grau 0	Grau 2	Grau 0	Grau 0	Grau 0	Grau 0	Sim	Carbotaxol	94
75,7	>=60 anos	Branco	Sim	20,5	Entre 18,5 e 24,9	Estágio II	2	I e II	I e II	Não	NA	Endométrio	Homólogo	NA	Pós	Sim	96	Não	HTA + SOB	Não	R0	R0	Sim	143	105	Sim	Não relatado	NA	Grau 0	Grau 0	Grau 0	Grau 0	Grau 0	Grau 0	Grau 0	Grau 0	Grau 2	Grau 0	Grau 0	Grau 0	Grau 0	Grau 0	Grau 0	Grau 0	Grau 0	Grau 0	Não	NA	NA
67,5	>=60 anos	NA	NA	22,3	Entre 18,5 e 24,9	Estágio IIIA	3	III	III e IV	Não	NA	Endométrio	NA	Presente	Pós	Sim	0	Sim	HTA + SOB	Não	R0	R0	Não	NA	NA	NA	NA	NA	Grau 0	Grau 0	Grau 0	Grau 1	Grau 0	Grau 0	Grau 0	Grau 0	Grau 0	Grau 2	Grau 3	Grau 0	Grau 1	Grau 0	Grau 0	Grau 0	Grau 0	Grau 1	Sim	Carbotaxol	106
66,1	>=60 anos	Branco	Sim	36,1	>35	Estágio IVB	4	IV	III e IV	Sim	NA	Endométrio	Homólogo	NA	Pós	Sim	0	Sim	HTA + SOB	Não	R0	R0	Não	NA	NA	NA	NA	NA	Grau 0	Grau 0	Grau 0	Grau 1	Grau 1	Grau 0	Grau 0	Grau 0	Grau 1	Grau 2	Grau 4	Grau 0	Grau 0	Grau 0	Grau 0	Grau 0	Grau 0	Grau 0	Sim	Carbotaxol	96
64,6	>=60 anos	Pardo	Não	36,9	>35	Estágio IIIC1	3	III	III e IV	Não	NA	Endométrio	Heterólogo	Ausente	Pós	Sim	0	Sim	HTA + SOB + omentectomia	Sim	R1	R1 ou R2	Sim	51	124	Sim	Não relatado	NA	Grau 0	Grau 0	Grau 0	Grau 1	Grau 1	Grau 0	Grau 1	Grau 1	Grau 0	Grau 1	Grau 0	Grau 0	Grau 1	Grau 0	Grau 0	Grau 0	Grau 2	Grau 1	Não	NA	NA
68,4	>=60 anos	Negro	Não	36,8	>35	Estágio IIIC1	3	III	III e IV	Não	NA	Endométrio	Heterólogo	NA	Pós	Sim	0	Sim	HTA + SOB + omentectomia	Sim	R0	R0	Sim	69	112	Não	NA	NA	Grau 0	Grau 0	Grau 2	Grau 3	Grau 2	Grau 2	Grau 2	Grau 0	Grau 0	Grau 1	Grau 3	Grau 0	Grau 0	Grau 2	Grau 1	Grau 0	Grau 2	Grau 0	Não	NA	NA
57,6	< 60 anos	Negro	Não	17,3	<18,5	Estágio IIIC1	3	III	III e IV	Não	NA	Endométrio	Homólogo	NA	Pós	Sim	0	Sim	HTA + SOB	Não	R0	R0	Sim	76	113	Não	NA	NA	Grau 0	Grau 0	Grau 0	Grau 3	Grau 1	Grau 0	Grau 1	Grau 0	Grau 1	Grau 0	Grau 3	Grau 0	Grau 0	Grau 3	Grau 0	Grau 0	Grau 0	Grau 0	Não	NA	NA
66	>=60 anos	Pardo	Não	28,4	Entre 25 e 29,9	Estágio IVB	4	IV	III e IV	Sim	NA	Endométrio	Heterólogo	NA	Pós	Sim	80	Não	HTA + SOB	Não	R2	R1 ou R2	Não	NA	NA	NA	NA	NA	Grau 0	Grau 0	Grau 0	Grau 0	Grau 0	Grau 0	Grau 0	Grau 1	Grau 0	Grau 1	Grau 0	Grau 0	Grau 0	Grau 0	Grau 0	Grau 0	Grau 0	Grau 0	Sim	Carbotaxol	92
66,6	>=60 anos	Negro	Não	21,3	Entre 18,5 e 24,9	Estágio IVB	4	IV	III e IV	Sim	NA	Endométrio	NA	Ausente	Pós	Sim	0	Não	HTA + SOB + omentectomia	Sim	R2	R1 ou R2	Não	NA	NA	NA	NA	NA	Grau 0	Grau 0	Grau 0	Grau 0	Grau 1	Grau 0	Grau 0	Grau 0	Grau 0	Grau 1	Grau 0	Grau 0	Grau 0	Grau 0	Grau 0	Grau 0	Grau 0	Grau 0	Sim	Carbotaxol	106
72,9	>=60 anos	Pardo	Não	28,1	Entre 25 e 29,9	Estágio IVB	4	IV	III e IV	Sim	NA	Endométrio	NA	Presente	Pós	Sim	0	Não	HTA + SOB + omentectomia	Sim	R2	R1 ou R2	Não	NA	NA	NA	NA	NA	Grau 0	Grau 0	Grau 0	Grau 1	Grau 2	Grau 2	Grau 0	Grau 0	Grau 1	Grau 1	Grau 0	Grau 0	Grau 0	Grau 0	Grau 0	Grau 0	Grau 0	Grau 0	Sim	Carbotaxol	46
60	>=60 anos	Branco	Sim	30,5	Entre 30 e 34,9	Estágio IIIC1	3	III	III e IV	Não	NA	Endométrio	Heterólogo	Presente	Pós	Sim	51	Sim	HTA + SOB	Não	R0	R0	Sim	81	116	Sim	Outro	Sinusite	Grau 0	Grau 0	Grau 1	Grau 0	Grau 0	Grau 0	Grau 0	Grau 1	Grau 0	Grau 2	Grau 2	Grau 0	Grau 1	Grau 0	Grau 0	Grau 0	Grau 0	Grau 0	Não	NA	NA
59,1	< 60 anos	Negro	Não	26	Entre 25 e 29,9	Estágio IIIC2	3	III	III e IV	Não	NA	Endométrio	Heterólogo	Presente	Pós	Sim	28	Sim	HTA + SOB	Não	R0	R0	Sim	35	106	Sim	Não relatado	NA	Grau 0	Grau 0	Grau 0	Grau 1	Grau 1	Grau 1	Grau 0	Grau 1	Grau 0	Grau 0	Grau 0	Grau 0	Grau 0	Grau 0	Grau 0	Grau 0	Grau 0	Grau 0	Não	NA	NA
69,5	>=60 anos	Pardo	Não	21	Entre 18,5 e 24,9	Estágio IVB	4	IV	III e IV	Sim	NA	Endométrio	Heterólogo	NA	Pós	Sim	49	Não	HTA + SOB + omentectomia	Sim	R2	R1 ou R2	Não	NA	NA	NA	NA	NA	Grau 0	Grau 0	Grau 0	Grau 0	Grau 1	Grau 0	Grau 0	Grau 0	Grau 2	Grau 1	Grau 0	Grau 0	Grau 0	Grau 1	Grau 0	Grau 0	Grau 0	Grau 0	Sim	Carbotaxol	86
59,9	< 60 anos	Negro	Não	33,1	Entre 30 e 34,9	Estágio IIIC1	3	III	III e IV	Não	NA	Endométrio	NA	Presente	Pós	Sim	0	Não	HTA + SOB	Não	R0	R0	Sim	82	130	Sim	Não relatado	NA	Grau 0	Grau 0	Grau 0	Grau 0	Grau 1	Grau 0	Grau 0	Grau 0	Grau 0	Grau 1	Grau 0	Grau 0	Grau 1	Grau 1	Grau 0	Grau 0	Grau 1	Grau 0	Sim	Adriamicina	54
57,2	< 60 anos	Pardo	Não	34,7	Entre 30 e 34,9	Estágio II	2	I e II	I e II	Não	NA	Endométrio	Homólogo	Ausente	Pós	Sim	0	Não	HTA + SOB	Não	R0	R0	Sim	77	123	Não	NA	NA	Grau 0	Grau 0	Grau 0	Grau 0	Grau 1	Grau 0	Grau 0	Grau 1	Grau 0	Grau 1	Grau 0	Grau 0	Grau 1	Grau 1	Grau 0	Grau 0	Grau 0	Grau 0	Não	NA	NA
68,1	>=60 anos	Branco	Sim	20,6	Entre 18,5 e 24,9	Estágio IB	1	I e II	I e II	Não	NA	Endométrio	NA	Ausente	Pós	Sim	51	Não	HTA + SOB	Não	R0	R0	Sim	83	65	Sim	Toxicidade	NA	Grau 0	Grau 0	Grau 0	Grau 2	Grau 0	Grau 0	Grau 0	Grau 0	Grau 0	Grau 0	Grau 0	Grau 4	Grau 0	Grau 0	Grau 0	Grau 0	Grau 0	Grau 0	Não	NA	NA
66,4	>=60 anos	Branco	Sim	22,8	Entre 18,5 e 24,9	Estágio IIIC2	3	III	III e IV	Não	NA	Endométrio	Heterólogo	Presente	Pós	Sim	62	Sim	HTA + SOB	Não	R2	R1 ou R2	Não	NA	NA	NA	NA	NA	Grau 0	Grau 0	Grau 1	Grau 1	Grau 0	Grau 0	Grau 0	Grau 1	Grau 0	Grau 0	Grau 0	Grau 0	Grau 0	Grau 1	Grau 0	Grau 0	Grau 1	Grau 0	Sim	Carbotaxol	109
56,8	< 60 anos	Negro	Não	17,3	<18,5	Estágio IVB	4	IV	III e IV	Sim	NA	Endométrio	Heterólogo	Presente	Pós	Sim	0	Sim	HTA + SOB + omentectomia	Sim	R0	R0	Sim	60	130	Sim	Não relatado	NA	Grau 0	Grau 0	Grau 0	Grau 0	Grau 1	Grau 0	Grau 0	Grau 0	Grau 0	Grau 1	Grau 0	Grau 0	Grau 1	Grau 0	Grau 0	Grau 0	Grau 2	Grau 0	Sim	Carbotaxol	119
54,2	< 60 anos	Branco	Sim	33	Entre 30 e 34,9	Estágio IB	1	I e II	I e II	Não	NA	Endométrio	Homólogo	NA	Pré	Sim	0	Sim	HTA + SOB + omentectomia	Sim	R0	R0	Sim	84	106	Não	NA	NA	Grau 0	Grau 0	Grau 0	Grau 1	Grau 2	Grau 1	Grau 0	Grau 1	Grau 0	Grau 3	Grau 0	Grau 0	Grau 1	Grau 1	Grau 0	Grau 0	Grau 1	Grau 0	Não	NA	NA
65,5	>=60 anos	Negro	Não	22,2	Entre 18,5 e 24,9	Estágio IB	1	I e II	I e II	Não	NA	Endométrio	Heterólogo	Presente	Pós	Sim	22	Sim	HTA + SOB + omentectomia	Sim	R0	R0	Sim	79	109	Sim	Não relatado	NA	Grau 0	Grau 0	Grau 0	Grau 0	Grau 0	Grau 0	Grau 0	Grau 0	Grau 4	Grau 0	Grau 0	Grau 0	Grau 0	Grau 0	Grau 0	Grau 0	Grau 1	Grau 0	Não	NA	NA
61,7	>=60 anos	Pardo	Não	24,2	Entre 18,5 e 24,9	Estágio IIIC1	3	III	III e IV	Não	NA	Endométrio	NA	Ausente	Pós	Sim	0	Sim	HTA + SOB	Não	R0	R0	Sim	62	110	Não	NA	NA	Grau 0	Grau 0	Grau 0	Grau 1	Grau 1	Grau 0	Grau 0	Grau 1	Grau 0	Grau 2	Grau 2	Grau 0	Grau 1	Grau 0	Grau 0	Grau 0	Grau 0	Grau 2	Não	NA	NA
55,2	< 60 anos	Pardo	Não	32,5	Entre 30 e 34,9	Estágio IIIA	3	III	III e IV	Não	NA	Endométrio	NA	Presente	Pós	Sim	0	Sim	HTA + SOB + omentectomia	Sim	R0	R0	Sim	84	104	Não	NA	NA	Grau 0	Grau 1	Grau 0	Grau 0	Grau 0	Grau 0	Grau 0	Grau 0	Grau 0	Grau 2	Grau 2	Grau 0	Grau 1	Grau 0	Grau 0	Grau 0	Grau 0	Grau 0	Não	NA	NA
58,2	< 60 anos	Pardo	Não	21,5	Entre 18,5 e 24,9	Estágio IIIB	3	III	III e IV	Não	NA	Endométrio	Heterólogo	NA	Pós	Sim	0	Sim	HTA + SOB + omentectomia	Sim	R0	R0	Não	NA	NA	NA	NA	NA	Grau 0	Grau 0	Grau 0	Grau 0	Grau 0	Grau 0	Grau 0	Grau 0	Grau 2	Grau 0	Grau 0	Grau 0	Grau 0	Grau 1	Grau 0	Grau 0	Grau 0	Grau 0	Sim	Carbotaxol	124
66,3	>=60 anos	Negro	Não	34,8	Entre 30 e 34,9	Estágio IIIC2	3	III	III e IV	Não	NA	Endométrio	Heterólogo	Ausente	Pós	Sim	0	Sim	HTA + SOB + omentectomia	Sim	R0	R0	Sim	54	105	Sim	Não relatado	NA	Grau 0	Grau 0	Grau 0	Grau 1	Grau 0	Grau 0	Grau 0	Grau 0	Grau 0	Grau 2	Grau 0	Grau 0	Grau 0	Grau 0	Grau 0	Grau 0	Grau 2	Grau 0	Não	NA	NA
56,9	< 60 anos	Pardo	Não	26	Entre 25 e 29,9	Estágio IIIC1	3	III	III e IV	Não	NA	Endométrio	Heterólogo	Presente	Pós	Sim	0	Sim	HTA + SOB	Não	R0	R0	Sim	148	142	Sim	Não relatado	NA	Grau 0	Grau 0	Grau 0	Grau 0	Grau 0	Grau 0	Grau 0	Grau 0	Grau 0	Grau 0	Grau 0	Grau 0	Grau 0	Grau 0	Grau 0	Grau 0	Grau 0	Grau 1	Não	NA	NA
67,8	>=60 anos	Negro	Não	23,5	Entre 18,5 e 24,9	Estágio IIIA	3	III	III e IV	Não	NA	Endométrio	Homólogo	Presente	Pós	Sim	0	Sim	HTA + SOB + omentectomia	Sim	R0	R0	Sim	105	119	Sim	Toxicidade	NA	Grau 0	Grau 0	Grau 0	Grau 0	Grau 0	Grau 0	Grau 0	Grau 0	Grau 3	Grau 3	Grau 3	Grau 0	Grau 1	Grau 0	Grau 0	Grau 0	Grau 1	Grau 0	Não	NA	NA
58,5	< 60 anos	Pardo	Não	30,4	Entre 30 e 34,9	Estágio IIIC1	3	III	III e IV	Não	NA	Endométrio	Heterólogo	NA	Pós	Sim	0	Sim	HTA + SOB + omentectomia	Sim	R0	R0	Sim	48	115	Sim	Não relatado	NA	Grau 0	Grau 0	Grau 0	Grau 1	Grau 0	Grau 0	Grau 0	Grau 0	Grau 0	Grau 1	Grau 1	Grau 0	Grau 0	Grau 0	Grau 0	Grau 0	Grau 0	Grau 0	Não	NA	NA
75,4	>=60 anos	Pardo	Não	26,6	Entre 25 e 29,9	Estágio II	2	I e II	I e II	Não	NA	Endométrio	Heterólogo	Ausente	Pós	Sim	0	Sim	HTA + SOB	Não	R0	R0	Sim	73	21	Sim	Toxicidade	NA	Grau 0	Grau 0	Grau 1	Grau 0	Grau 1	Grau 3	Grau 1	Grau 0	Grau 0	Grau 2	Grau 4	Grau 0	Grau 0	Grau 0	Grau 0	Grau 0	Grau 0	Grau 0	Não	NA	NA
69,4	>=60 anos	Pardo	Não	25,4	Entre 25 e 29,9	Estágio IIIC1	3	III	III e IV	Não	NA	Endométrio	Heterólogo	Presente	Pós	Sim	61	Sim	HTA + SOB + omentectomia	Sim	R0	R0	Sim	62	134	Sim	Toxicidade	NA	Grau 0	Grau 0	Grau 0	Grau 1	Grau 2	Grau 2	Grau 0	Grau 2	Grau 0	Grau 2	Grau 4	Grau 0	Grau 1	Grau 0	Grau 0	Grau 0	Grau 1	Grau 0	Sim	Carbotaxol	0
71,5	>=60 anos	Negro	Não	46,1	>35	Estágio II	2	I e II	I e II	Não	NA	Endométrio	Heterólogo	Presente	Pós	Sim	0	Sim	HTA + SOB	Não	R0	R0	Não	NA	NA	NA	NA	NA	Grau 0	Grau 0	Grau 0	Grau 3	Grau 2	Grau 1	Grau 0	Grau 0	Grau 0	Grau 1	Grau 0	Grau 0	Grau 0	Grau 1	Grau 0	Grau 0	Grau 0	Grau 0	Sim	Carbotaxol	109
58,3	< 60 anos	Branco	Sim	29,9	Entre 25 e 29,9	Estágio IIIC1	3	III	III e IV	Não	NA	Endométrio	Homólogo	Ausente	Pós	Sim	0	Sim	HTA + SOB	Não	R0	R0	Sim	66	113	Não	NA	NA	Grau 0	Grau 0	Grau 1	Grau 1	Grau 1	Grau 0	Grau 0	Grau 0	Grau 2	Grau 2	Grau 0	Grau 0	Grau 0	Grau 1	Grau 0	Grau 0	Grau 1	Grau 0	Sim	Carbotaxol	125
49,8	< 60 anos	Pardo	Não	23,1	Entre 18,5 e 24,9	Estágio IIIC1	3	III	III e IV	Não	NA	Endométrio	Homólogo	Ausente	Pré	Sim	0	Sim	HTA + SOB + omentectomia	Sim	R0	R0	Sim	70	128	Sim	Não relatado	NA	Grau 0	Grau 0	Grau 0	Grau 0	Grau 1	Grau 0	Grau 1	Grau 0	Grau 2	Grau 1	Grau 0	Grau 0	Grau 1	Grau 1	Grau 0	Grau 0	Grau 0	Grau 0	Sim	Outros	127
55,6	< 60 anos	Pardo	Não	25,1	Entre 25 e 29,9	Estágio II	2	I e II	I e II	Não	NA	Endométrio	NA	Presente	Pós	Sim	46	Sim	HTA + SOB + omentectomia	Sim	R0	R0	Sim	72	109	Não	NA	NA	Grau 0	Grau 0	Grau 0	Grau 1	Grau 1	Grau 0	Grau 0	Grau 1	Grau 0	Grau 2	Grau 1	Grau 0	Grau 1	Grau 2	Grau 0	Grau 0	Grau 1	Grau 0	Não	NA	NA
[truncated: 96 more columns]
